# Supplementary material for: Benchmarking commonly used software suites and analysis workflows for DIA proteomics and phosphoproteomics
Source: Nat Commun. 2023 Jan 6;14:94. doi: 10.1038/s41467-022-35740-1 (PMC9822986; doi:10.1038/s41467-022-35740-1)
Supplement: Supplementary file 4 — Supplementary Data 1 [file 41467_2022_35740_MOESM4_ESM.xlsx]

## Sheet: Sheet1
Data name	Data source	PXD code	Data type	MS type	Instrument	Sample source	File name	Experiment design	Comment
HF DIA benchmark data	This work	PXD034709	MS raw data	DIA	QE HF	Mouse,Yeast	HF_20210521_M050-Y950_DIA_1.raw	1:4
HF DIA benchmark data	This work	PXD034709	MS raw data	DIA	QE HF	Mouse,Yeast	HF_20210521_M050-Y950_DIA_2.raw	1:4
HF DIA benchmark data	This work	PXD034709	MS raw data	DIA	QE HF	Mouse,Yeast	HF_20210521_M050-Y950_DIA_3.raw	1:4
HF DIA benchmark data	This work	PXD034709	MS raw data	DIA	QE HF	Mouse,Yeast	HF_20210521_M050-Y950_DIA_4.raw	1:4
HF DIA benchmark data	This work	PXD034709	MS raw data	DIA	QE HF	Mouse,Yeast	HF_20210521_M050-Y950_DIA_5.raw	1:4
HF DIA benchmark data	This work	PXD034709	MS raw data	DIA	QE HF	Mouse,Yeast	HF_20210521_M100-Y900_DIA_1.raw	1:2
HF DIA benchmark data	This work	PXD034709	MS raw data	DIA	QE HF	Mouse,Yeast	HF_20210521_M100-Y900_DIA_2.raw	1:2
HF DIA benchmark data	This work	PXD034709	MS raw data	DIA	QE HF	Mouse,Yeast	HF_20210521_M100-Y900_DIA_3.raw	1:2
HF DIA benchmark data	This work	PXD034709	MS raw data	DIA	QE HF	Mouse,Yeast	HF_20210521_M100-Y900_DIA_4.raw	1:2
HF DIA benchmark data	This work	PXD034709	MS raw data	DIA	QE HF	Mouse,Yeast	HF_20210521_M100-Y900_DIA_5.raw	1:2
HF DIA benchmark data	This work	PXD034709	MS raw data	DIA	QE HF	Mouse,Yeast	HF_20210830_M133-Y867_DIA_2.raw	2:3
HF DIA benchmark data	This work	PXD034709	MS raw data	DIA	QE HF	Mouse,Yeast	HF_20210830_M133-Y867_DIA_3.raw	2:3
HF DIA benchmark data	This work	PXD034709	MS raw data	DIA	QE HF	Mouse,Yeast	HF_20210830_M133-Y867_DIA_4.raw	2:3
HF DIA benchmark data	This work	PXD034709	MS raw data	DIA	QE HF	Mouse,Yeast	HF_20210830_M133-Y867_DIA_6.raw	2:3
HF DIA benchmark data	This work	PXD034709	MS raw data	DIA	QE HF	Mouse,Yeast	HF_20210830_M133-Y867_DIA_7.raw	2:3
HF DIA benchmark data	This work	PXD034709	MS raw data	DIA	QE HF	Mouse,Yeast	HF_20210517_M200-Y800_DIA_2.raw	Ref
HF DIA benchmark data	This work	PXD034709	MS raw data	DIA	QE HF	Mouse,Yeast	HF_20210517_M200-Y800_DIA_3.raw	Ref
HF DIA benchmark data	This work	PXD034709	MS raw data	DIA	QE HF	Mouse,Yeast	HF_20210517_M200-Y800_DIA_4.raw	Ref
HF DIA benchmark data	This work	PXD034709	MS raw data	DIA	QE HF	Mouse,Yeast	HF_20210517_M200-Y800_DIA_5.raw	Ref
HF DIA benchmark data	This work	PXD034709	MS raw data	DIA	QE HF	Mouse,Yeast	HF_20210517_M200-Y800_DIA_6.raw	Ref
HF DIA benchmark data	This work	PXD034709	MS raw data	DIA	QE HF	Mouse,Yeast	HF_20210927_M200-Y800_DIA_2.raw	1:1
HF DIA benchmark data	This work	PXD034709	MS raw data	DIA	QE HF	Mouse,Yeast	HF_20210927_M200-Y800_DIA_3.raw	1:1
HF DIA benchmark data	This work	PXD034709	MS raw data	DIA	QE HF	Mouse,Yeast	HF_20210927_M200-Y800_DIA_4.raw	1:1
HF DIA benchmark data	This work	PXD034709	MS raw data	DIA	QE HF	Mouse,Yeast	HF_20210927_M200-Y800_DIA_5.raw	1:1
HF DIA benchmark data	This work	PXD034709	MS raw data	DIA	QE HF	Mouse,Yeast	HF_20210927_M200-Y800_DIA_6.raw	1:1
HF DIA benchmark data	This work	PXD034709	MS raw data	DIA	QE HF	Mouse,Yeast	HF_20210523_M300-Y700_DIA_1.raw	3:2
HF DIA benchmark data	This work	PXD034709	MS raw data	DIA	QE HF	Mouse,Yeast	HF_20210523_M300-Y700_DIA_2.raw	3:2
HF DIA benchmark data	This work	PXD034709	MS raw data	DIA	QE HF	Mouse,Yeast	HF_20210523_M300-Y700_DIA_3.raw	3:2
HF DIA benchmark data	This work	PXD034709	MS raw data	DIA	QE HF	Mouse,Yeast	HF_20210523_M300-Y700_DIA_4.raw	3:2
HF DIA benchmark data	This work	PXD034709	MS raw data	DIA	QE HF	Mouse,Yeast	HF_20210523_M300-Y700_DIA_5.raw	3:2
HF DIA benchmark data	This work	PXD034709	MS raw data	DIA	QE HF	Mouse,Yeast	HF_20210523_M400-Y600_DIA_1.raw	2:1
HF DIA benchmark data	This work	PXD034709	MS raw data	DIA	QE HF	Mouse,Yeast	HF_20210523_M400-Y600_DIA_2.raw	2:1
HF DIA benchmark data	This work	PXD034709	MS raw data	DIA	QE HF	Mouse,Yeast	HF_20210523_M400-Y600_DIA_3.raw	2:1
HF DIA benchmark data	This work	PXD034709	MS raw data	DIA	QE HF	Mouse,Yeast	HF_20210523_M400-Y600_DIA_4.raw	2:1
HF DIA benchmark data	This work	PXD034709	MS raw data	DIA	QE HF	Mouse,Yeast	HF_20210523_M400-Y600_DIA_5.raw	2:1
HF DDA data	This work	PXD034709	MS raw data	DDA	QE HF	Mouse	HF_20210528_M_F1.raw
HF DDA data	This work	PXD034709	MS raw data	DDA	QE HF	Mouse	HF_20210528_M_F2.raw
HF DDA data	This work	PXD034709	MS raw data	DDA	QE HF	Mouse	HF_20210528_M_F3.raw
HF DDA data	This work	PXD034709	MS raw data	DDA	QE HF	Mouse	HF_20210528_M_F4.raw
HF DDA data	This work	PXD034709	MS raw data	DDA	QE HF	Mouse	HF_20210528_M_F5.raw
HF DDA data	This work	PXD034709	MS raw data	DDA	QE HF	Mouse	HF_20210528_M_F6.raw
HF DDA data	This work	PXD034709	MS raw data	DDA	QE HF	Mouse	HF_20210528_M_F7.raw
HF DDA data	This work	PXD034709	MS raw data	DDA	QE HF	Mouse	HF_20210528_M_F8.raw
HF DDA data	This work	PXD034709	MS raw data	DDA	QE HF	Yeast	HF_20210530_Y_F1.raw
HF DDA data	This work	PXD034709	MS raw data	DDA	QE HF	Yeast	HF_20210530_Y_F2.raw
HF DDA data	This work	PXD034709	MS raw data	DDA	QE HF	Yeast	HF_20210530_Y_F3.raw
HF DDA data	This work	PXD034709	MS raw data	DDA	QE HF	Yeast	HF_20210530_Y_F4.raw
HF DDA data	This work	PXD034709	MS raw data	DDA	QE HF	Yeast	HF_20210530_Y_F5.raw
HF DDA data	This work	PXD034709	MS raw data	DDA	QE HF	Yeast	HF_20210530_Y_F6.raw
HF DDA data	This work	PXD034709	MS raw data	DDA	QE HF	Yeast	HF_20210530_Y_F7.raw
HF DDA data	This work	PXD034709	MS raw data	DDA	QE HF	Yeast	HF_20210530_Y_F8.raw
TIMS DIA benchmark data	This work	PXD034709	MS raw data	diaPASEF	timsTOF Pro	Mouse,Yeast	20210525_LISS_DIA_M050-Y950_1_Slot2-8_1_453.d.zip	1:4
TIMS DIA benchmark data	This work	PXD034709	MS raw data	diaPASEF	timsTOF Pro	Mouse,Yeast	20210525_LISS_DIA_M050-Y950_2_Slot2-8_1_454.d.zip	1:4
TIMS DIA benchmark data	This work	PXD034709	MS raw data	diaPASEF	timsTOF Pro	Mouse,Yeast	20210525_LISS_DIA_M050-Y950_3_Slot2-8_1_455.d.zip	1:4
TIMS DIA benchmark data	This work	PXD034709	MS raw data	diaPASEF	timsTOF Pro	Mouse,Yeast	20210525_LISS_DIA_M050-Y950_4_Slot2-8_1_456.d.zip	1:4
TIMS DIA benchmark data	This work	PXD034709	MS raw data	diaPASEF	timsTOF Pro	Mouse,Yeast	20210525_LISS_DIA_M050-Y950_5_Slot2-8_1_457.d.zip	1:4
TIMS DIA benchmark data	This work	PXD034709	MS raw data	diaPASEF	timsTOF Pro	Mouse,Yeast	20210525_LISS_DIA_M100-Y900_1_Slot2-9_1_460.d.zip	1:2
TIMS DIA benchmark data	This work	PXD034709	MS raw data	diaPASEF	timsTOF Pro	Mouse,Yeast	20210525_LISS_DIA_M100-Y900_2_Slot2-9_1_461.d.zip	1:2
TIMS DIA benchmark data	This work	PXD034709	MS raw data	diaPASEF	timsTOF Pro	Mouse,Yeast	20210525_LISS_DIA_M100-Y900_3_Slot2-9_1_462.d.zip	1:2
TIMS DIA benchmark data	This work	PXD034709	MS raw data	diaPASEF	timsTOF Pro	Mouse,Yeast	20210525_LISS_DIA_M100-Y900_4_Slot2-9_1_463.d.zip	1:2
TIMS DIA benchmark data	This work	PXD034709	MS raw data	diaPASEF	timsTOF Pro	Mouse,Yeast	20210525_LISS_DIA_M100-Y900_5_Slot2-9_1_464.d.zip	1:2
TIMS DIA benchmark data	This work	PXD034709	MS raw data	diaPASEF	timsTOF Pro	Mouse,Yeast	20210924_LISS_DIA_M133-Y867_1_Slot2-38_1_1227.d.zip	2:3
TIMS DIA benchmark data	This work	PXD034709	MS raw data	diaPASEF	timsTOF Pro	Mouse,Yeast	20210924_LISS_DIA_M133-Y867_2_Slot2-38_1_1228.d.zip	2:3
TIMS DIA benchmark data	This work	PXD034709	MS raw data	diaPASEF	timsTOF Pro	Mouse,Yeast	20210924_LISS_DIA_M133-Y867_3_Slot2-38_1_1229.d.zip	2:3
TIMS DIA benchmark data	This work	PXD034709	MS raw data	diaPASEF	timsTOF Pro	Mouse,Yeast	20210924_LISS_DIA_M133-Y867_4_Slot2-38_1_1230.d.zip	2:3
TIMS DIA benchmark data	This work	PXD034709	MS raw data	diaPASEF	timsTOF Pro	Mouse,Yeast	20210924_LISS_DIA_M133-Y867_5_Slot2-38_1_1231.d.zip	2:3
TIMS DIA benchmark data	This work	PXD034709	MS raw data	diaPASEF	timsTOF Pro	Mouse,Yeast	20210525_LISS_DIA_M200-Y800_1_Slot2-11_1_474.d.zip	Ref
TIMS DIA benchmark data	This work	PXD034709	MS raw data	diaPASEF	timsTOF Pro	Mouse,Yeast	20210525_LISS_DIA_M200-Y800_2_Slot2-11_1_475.d.zip	Ref
TIMS DIA benchmark data	This work	PXD034709	MS raw data	diaPASEF	timsTOF Pro	Mouse,Yeast	20210525_LISS_DIA_M200-Y800_3_Slot2-11_1_476.d.zip	Ref
TIMS DIA benchmark data	This work	PXD034709	MS raw data	diaPASEF	timsTOF Pro	Mouse,Yeast	20210525_LISS_DIA_M200-Y800_4_Slot2-11_1_477.d.zip	Ref
TIMS DIA benchmark data	This work	PXD034709	MS raw data	diaPASEF	timsTOF Pro	Mouse,Yeast	20210525_LISS_DIA_M200-Y800_5_Slot2-11_1_478.d.zip	Ref
TIMS DIA benchmark data	This work	PXD034709	MS raw data	diaPASEF	timsTOF Pro	Mouse,Yeast	20210916_LISS_DIA_M200-Y800_1_Slot2-10_1_1133.d.zip	1:1
TIMS DIA benchmark data	This work	PXD034709	MS raw data	diaPASEF	timsTOF Pro	Mouse,Yeast	20210916_LISS_DIA_M200-Y800_2_Slot2-10_1_1134.d.zip	1:1
TIMS DIA benchmark data	This work	PXD034709	MS raw data	diaPASEF	timsTOF Pro	Mouse,Yeast	20210916_LISS_DIA_M200-Y800_3_Slot2-10_1_1135.d.zip	1:1
TIMS DIA benchmark data	This work	PXD034709	MS raw data	diaPASEF	timsTOF Pro	Mouse,Yeast	20210916_LISS_DIA_M200-Y800_4_Slot2-10_1_1136.d.zip	1:1
TIMS DIA benchmark data	This work	PXD034709	MS raw data	diaPASEF	timsTOF Pro	Mouse,Yeast	20210916_LISS_DIA_M200-Y800_5_Slot2-10_1_1137.d.zip	1:1
TIMS DIA benchmark data	This work	PXD034709	MS raw data	diaPASEF	timsTOF Pro	Mouse,Yeast	20210924_LISS_DIA_M300-Y700_1_Slot2-37_1_1221.d.zip	3:2
TIMS DIA benchmark data	This work	PXD034709	MS raw data	diaPASEF	timsTOF Pro	Mouse,Yeast	20210924_LISS_DIA_M300-Y700_2_Slot2-37_1_1222.d.zip	3:2
TIMS DIA benchmark data	This work	PXD034709	MS raw data	diaPASEF	timsTOF Pro	Mouse,Yeast	20210924_LISS_DIA_M300-Y700_3_Slot2-37_1_1223.d.zip	3:2
TIMS DIA benchmark data	This work	PXD034709	MS raw data	diaPASEF	timsTOF Pro	Mouse,Yeast	20210924_LISS_DIA_M300-Y700_4_Slot2-37_1_1224.d.zip	3:2
TIMS DIA benchmark data	This work	PXD034709	MS raw data	diaPASEF	timsTOF Pro	Mouse,Yeast	20210924_LISS_DIA_M300-Y700_5_Slot2-37_1_1225.d.zip	3:2
TIMS DIA benchmark data	This work	PXD034709	MS raw data	diaPASEF	timsTOF Pro	Mouse,Yeast	20210525_LISS_DIA_M400-Y600_1_Slot2-13_1_489.d.zip	2:1
TIMS DIA benchmark data	This work	PXD034709	MS raw data	diaPASEF	timsTOF Pro	Mouse,Yeast	20210525_LISS_DIA_M400-Y600_2_Slot2-13_1_490.d.zip	2:1
TIMS DIA benchmark data	This work	PXD034709	MS raw data	diaPASEF	timsTOF Pro	Mouse,Yeast	20210525_LISS_DIA_M400-Y600_3_Slot2-13_1_491.d.zip	2:1
TIMS DIA benchmark data	This work	PXD034709	MS raw data	diaPASEF	timsTOF Pro	Mouse,Yeast	20210525_LISS_DIA_M400-Y600_4_Slot2-13_1_492.d.zip	2:1
TIMS DIA benchmark data	This work	PXD034709	MS raw data	diaPASEF	timsTOF Pro	Mouse,Yeast	20210525_LISS_DIA_M400-Y600_5_Slot2-13_1_493.d.zip	2:1
TIMS DDA data	This work	PXD034709	MS raw data	ddaPASEF	timsTOF Pro	Mouse	20210527_M_F1_Slot2-19_1_505.d.zip
TIMS DDA data	This work	PXD034709	MS raw data	ddaPASEF	timsTOF Pro	Mouse	20210527_M_F2_Slot2-20_1_506.d.zip
TIMS DDA data	This work	PXD034709	MS raw data	ddaPASEF	timsTOF Pro	Mouse	20210527_M_F3_2_Slot2-21_1_511.d.zip
TIMS DDA data	This work	PXD034709	MS raw data	ddaPASEF	timsTOF Pro	Mouse	20210527_M_F4_Slot2-22_1_512.d.zip
TIMS DDA data	This work	PXD034709	MS raw data	ddaPASEF	timsTOF Pro	Mouse	20210527_M_F5_Slot2-23_1_513.d.zip
TIMS DDA data	This work	PXD034709	MS raw data	ddaPASEF	timsTOF Pro	Mouse	20210527_M_F6_Slot2-24_1_514.d.zip
TIMS DDA data	This work	PXD034709	MS raw data	ddaPASEF	timsTOF Pro	Mouse	20210527_M_F7_Slot2-25_1_515.d.zip
TIMS DDA data	This work	PXD034709	MS raw data	ddaPASEF	timsTOF Pro	Mouse	20210527_M_F8_Slot2-26_1_516.d.zip
TIMS DDA data	This work	PXD034709	MS raw data	ddaPASEF	timsTOF Pro	Yeast	20210527_Y_F1_Slot2-28_1_519.d.zip
TIMS DDA data	This work	PXD034709	MS raw data	ddaPASEF	timsTOF Pro	Yeast	20210527_Y_F2_Slot2-29_1_520.d.zip
TIMS DDA data	This work	PXD034709	MS raw data	ddaPASEF	timsTOF Pro	Yeast	20210527_Y_F3_Slot2-30_1_521.d.zip
TIMS DDA data	This work	PXD034709	MS raw data	ddaPASEF	timsTOF Pro	Yeast	20210527_Y_F4_Slot2-31_1_522.d.zip
TIMS DDA data	This work	PXD034709	MS raw data	ddaPASEF	timsTOF Pro	Yeast	20210527_Y_F5_Slot2-32_1_523.d.zip
TIMS DDA data	This work	PXD034709	MS raw data	ddaPASEF	timsTOF Pro	Yeast	20210527_Y_F6_Slot2-33_1_524.d.zip
TIMS DDA data	This work	PXD034709	MS raw data	ddaPASEF	timsTOF Pro	Yeast	20210527_Y_F7_Slot2-34_1_525.d.zip
TIMS DDA data	This work	PXD034709	MS raw data	ddaPASEF	timsTOF Pro	Yeast	20210527_Y_F8_Slot2-35_1_526.d.zip
TNFalpha-induced phosphoproteome data HFX	This work	PXD034709	MS raw data	DIA	QE HF-X	MCF cell line	20220905_HFX_cy_MCF_phospho_DMSO_DIA_2_120min.raw	DMSO
TNFalpha-induced phosphoproteome data HFX	This work	PXD034709	MS raw data	DIA	QE HF-X	MCF cell line	20220905_HFX_cy_MCF_phospho_DMSO_DIA_3_120min.raw	DMSO
TNFalpha-induced phosphoproteome data HFX	This work	PXD034709	MS raw data	DIA	QE HF-X	MCF cell line	20220905_HFX_cy_MCF_phospho_DMSO_DIA_4_120min.raw	DMSO
TNFalpha-induced phosphoproteome data HFX	This work	PXD034709	MS raw data	DIA	QE HF-X	MCF cell line	20220905_HFX_cy_MCF_phospho_TNF_DIA_1_120min.raw	TNF-alpha
TNFalpha-induced phosphoproteome data HFX	This work	PXD034709	MS raw data	DIA	QE HF-X	MCF cell line	20220905_HFX_cy_MCF_phospho_TNF_DIA_3_120min.raw	TNF-alpha
TNFalpha-induced phosphoproteome data HFX	This work	PXD034709	MS raw data	DIA	QE HF-X	MCF cell line	20220905_HFX_cy_MCF_phospho_TNF_DIA_4_120min.raw	TNF-alpha
TNFalpha-induced phosphoproteome data HFX	This work	PXD034709	MS raw data	DIA	QE HF-X	MCF cell line	20220905_HFX_cy_MCF_phospho_TPCA_DIA_1_120min.raw	TPCA-1
TNFalpha-induced phosphoproteome data HFX	This work	PXD034709	MS raw data	DIA	QE HF-X	MCF cell line	20220905_HFX_cy_MCF_phospho_TPCA_DIA_2_120min.raw	TPCA-1
TNFalpha-induced phosphoproteome data HFX	This work	PXD034709	MS raw data	DIA	QE HF-X	MCF cell line	20220905_HFX_cy_MCF_phospho_TPCA_DIA_4_120min.raw	TPCA-1
TNFalpha-induced phosphoproteome data HFX	This work	PXD034709	MS raw data	DDA	QE HF-X	MCF cell line	20220818_HFX_cy_MCF_phospho_DMSO_DDA_1_120min.raw
TNFalpha-induced phosphoproteome data HFX	This work	PXD034709	MS raw data	DDA	QE HF-X	MCF cell line	20220818_HFX_cy_MCF_phospho_DMSO_DDA_2_120min.raw
TNFalpha-induced phosphoproteome data HFX	This work	PXD034709	MS raw data	DDA	QE HF-X	MCF cell line	20220818_HFX_cy_MCF_phospho_TNF_DDA_1_120min.raw
TNFalpha-induced phosphoproteome data HFX	This work	PXD034709	MS raw data	DDA	QE HF-X	MCF cell line	20220818_HFX_cy_MCF_phospho_TNF_DDA_2_120min.raw
TNFalpha-induced phosphoproteome data HFX	This work	PXD034709	MS raw data	DDA	QE HF-X	MCF cell line	20220818_HFX_cy_MCF_phospho_TPCA_DDA_1_120min.raw
TNFalpha-induced phosphoproteome data HFX	This work	PXD034709	MS raw data	DDA	QE HF-X	MCF cell line	20220818_HFX_cy_MCF_phospho_TPCA_DDA_2_120min.raw
TNFalpha-induced phosphoproteome data HFX	This work	PXD034709	MS raw data	DDA	QE HF-X	MCF cell line	20220831_HFX_cy_MCF_phospho_DMSO_DDA_1_120min.raw
TNFalpha-induced phosphoproteome data HFX	This work	PXD034709	MS raw data	DDA	QE HF-X	MCF cell line	20220831_HFX_cy_MCF_phospho_DMSO_DDA_2_120min.raw
TNFalpha-induced phosphoproteome data HFX	This work	PXD034709	MS raw data	DDA	QE HF-X	MCF cell line	20220831_HFX_cy_MCF_phospho_DMSO_DDA_3_120min.raw
TNFalpha-induced phosphoproteome data HFX	This work	PXD034709	MS raw data	DDA	QE HF-X	MCF cell line	20220831_HFX_cy_MCF_phospho_DMSO_DDA_4_120min.raw
TNFalpha-induced phosphoproteome data HFX	This work	PXD034709	MS raw data	DDA	QE HF-X	MCF cell line	20220919_HFX_cy_MCF_phospho_TNF_DDA_1_120min.raw
TNFalpha-induced phosphoproteome data HFX	This work	PXD034709	MS raw data	DDA	QE HF-X	MCF cell line	20220919_HFX_cy_MCF_phospho_TNF_DDA_2_120min.raw
TNFalpha-induced phosphoproteome data HFX	This work	PXD034709	MS raw data	DDA	QE HF-X	MCF cell line	20220919_HFX_cy_MCF_phospho_TNF_DDA_3_120min.raw
TNFalpha-induced phosphoproteome data HFX	This work	PXD034709	MS raw data	DDA	QE HF-X	MCF cell line	20220919_HFX_cy_MCF_phospho_TNF_DDA_4_120min.raw
TNFalpha-induced phosphoproteome data HFX	This work	PXD034709	MS raw data	DDA	QE HF-X	MCF cell line	20220919_HFX_cy_MCF_phospho_TPCA_DDA_1_120min.raw
TNFalpha-induced phosphoproteome data HFX	This work	PXD034709	MS raw data	DDA	QE HF-X	MCF cell line	20220919_HFX_cy_MCF_phospho_TPCA_DDA_2_120min.raw
TNFalpha-induced phosphoproteome data HFX	This work	PXD034709	MS raw data	DDA	QE HF-X	MCF cell line	20220919_HFX_cy_MCF_phospho_TPCA_DDA_3_120min.raw
TNFalpha-induced phosphoproteome data HFX	This work	PXD034709	MS raw data	DDA	QE HF-X	MCF cell line	20220919_HFX_cy_MCF_phospho_TPCA_DDA_4_120min.raw
TNFalpha-induced phosphoproteome data TIMS	This work	PXD034709	MS raw data	diaPASEF	timsTOF Pro	MCF cell line	20220901_tims_ionopticks_120min_cy_MCF_phospho_DMSO_DIA_2_Slot1-11_1_3075.d	DMSO
TNFalpha-induced phosphoproteome data TIMS	This work	PXD034709	MS raw data	diaPASEF	timsTOF Pro	MCF cell line	20220901_tims_ionopticks_120min_cy_MCF_phospho_DMSO_DIA_3_Slot1-12_1_3076.d	DMSO
TNFalpha-induced phosphoproteome data TIMS	This work	PXD034709	MS raw data	diaPASEF	timsTOF Pro	MCF cell line	20220901_tims_ionopticks_120min_cy_MCF_phospho_DMSO_DIA_4_Slot1-13_1_3077.d	DMSO
TNFalpha-induced phosphoproteome data TIMS	This work	PXD034709	MS raw data	diaPASEF	timsTOF Pro	MCF cell line	20220901_tims_ionopticks_120min_cy_MCF_phospho_TNF_DIA_1_Slot1-19_1_3084.d	TNF-alpha
TNFalpha-induced phosphoproteome data TIMS	This work	PXD034709	MS raw data	diaPASEF	timsTOF Pro	MCF cell line	20220901_tims_ionopticks_120min_cy_MCF_phospho_TNF_DIA_3_Slot1-21_1_3086.d	TNF-alpha
TNFalpha-induced phosphoproteome data TIMS	This work	PXD034709	MS raw data	diaPASEF	timsTOF Pro	MCF cell line	20220901_tims_ionopticks_120min_cy_MCF_phospho_TNF_DIA_4_Slot1-22_1_3087.d	TNF-alpha
TNFalpha-induced phosphoproteome data TIMS	This work	PXD034709	MS raw data	diaPASEF	timsTOF Pro	MCF cell line	20220901_tims_ionopticks_120min_cy_MCF_phospho_TPCA_DIA_1_Slot1-14_1_3079.d	TPCA-1
TNFalpha-induced phosphoproteome data TIMS	This work	PXD034709	MS raw data	diaPASEF	timsTOF Pro	MCF cell line	20220901_tims_ionopticks_120min_cy_MCF_phospho_TPCA_DIA_2_Slot1-15_1_3080.d	TPCA-1
TNFalpha-induced phosphoproteome data TIMS	This work	PXD034709	MS raw data	diaPASEF	timsTOF Pro	MCF cell line	20220901_tims_ionopticks_120min_cy_MCF_phospho_TPCA_DIA_4_Slot1-17_1_3082.d	TPCA-1
TNFalpha-induced phosphoproteome data TIMS	This work	PXD034709	MS raw data	ddaPASEF	timsTOF Pro	MCF cell line	20220818_tims_ionopticks_120min_cy_MCF_phospho_DMSO_DDA_1_Slot2-14_1_2908.d
TNFalpha-induced phosphoproteome data TIMS	This work	PXD034709	MS raw data	ddaPASEF	timsTOF Pro	MCF cell line	20220818_tims_ionopticks_120min_cy_MCF_phospho_DMSO_DDA_2_Slot2-14_1_2910.d
TNFalpha-induced phosphoproteome data TIMS	This work	PXD034709	MS raw data	ddaPASEF	timsTOF Pro	MCF cell line	20220818_tims_ionopticks_120min_cy_MCF_phospho_TNF_DDA_1_Slot2-16_1_2912.d
TNFalpha-induced phosphoproteome data TIMS	This work	PXD034709	MS raw data	ddaPASEF	timsTOF Pro	MCF cell line	20220818_tims_ionopticks_120min_cy_MCF_phospho_TNF_DDA_2_Slot2-16_1_2913.d
TNFalpha-induced phosphoproteome data TIMS	This work	PXD034709	MS raw data	ddaPASEF	timsTOF Pro	MCF cell line	20220818_tims_ionopticks_120min_cy_MCF_phospho_TPCA_DDA_1_Slot2-15_1_2909.d
TNFalpha-induced phosphoproteome data TIMS	This work	PXD034709	MS raw data	ddaPASEF	timsTOF Pro	MCF cell line	20220818_tims_ionopticks_120min_cy_MCF_phospho_TPCA_DDA_2_Slot2-15_1_2911.d
TNFalpha-induced phosphoproteome data TIMS	This work	PXD034709	MS raw data	ddaPASEF	timsTOF Pro	MCF cell line	20220909_tims_ionopticks_120min_cy_MCF_phospho_DMSO_DDA_1_Slot1-10_1_3185.d
TNFalpha-induced phosphoproteome data TIMS	This work	PXD034709	MS raw data	ddaPASEF	timsTOF Pro	MCF cell line	20220909_tims_ionopticks_120min_cy_MCF_phospho_DMSO_DDA_2_Slot1-11_1_3186.d
TNFalpha-induced phosphoproteome data TIMS	This work	PXD034709	MS raw data	ddaPASEF	timsTOF Pro	MCF cell line	20220909_tims_ionopticks_120min_cy_MCF_phospho_DMSO_DDA_3_Slot1-12_1_3187.d
TNFalpha-induced phosphoproteome data TIMS	This work	PXD034709	MS raw data	ddaPASEF	timsTOF Pro	MCF cell line	20220909_tims_ionopticks_120min_cy_MCF_phospho_DMSO_DDA_4_Slot1-13_1_3188.d
TNFalpha-induced phosphoproteome data TIMS	This work	PXD034709	MS raw data	ddaPASEF	timsTOF Pro	MCF cell line	20220909_tims_ionopticks_120min_cy_MCF_phospho_TNF_DDA_1_Slot1-19_1_3195.d
TNFalpha-induced phosphoproteome data TIMS	This work	PXD034709	MS raw data	ddaPASEF	timsTOF Pro	MCF cell line	20220909_tims_ionopticks_120min_cy_MCF_phospho_TNF_DDA_2_Slot1-20_1_3196.d
TNFalpha-induced phosphoproteome data TIMS	This work	PXD034709	MS raw data	ddaPASEF	timsTOF Pro	MCF cell line	20220909_tims_ionopticks_120min_cy_MCF_phospho_TNF_DDA_3_Slot1-21_1_3197.d
TNFalpha-induced phosphoproteome data TIMS	This work	PXD034709	MS raw data	ddaPASEF	timsTOF Pro	MCF cell line	20220909_tims_ionopticks_120min_cy_MCF_phospho_TNF_DDA_4_Slot1-22_1_3198.d
TNFalpha-induced phosphoproteome data TIMS	This work	PXD034709	MS raw data	ddaPASEF	timsTOF Pro	MCF cell line	20220909_tims_ionopticks_120min_cy_MCF_phospho_TPCA_DDA_1_Slot1-14_1_3190.d
TNFalpha-induced phosphoproteome data TIMS	This work	PXD034709	MS raw data	ddaPASEF	timsTOF Pro	MCF cell line	20220909_tims_ionopticks_120min_cy_MCF_phospho_TPCA_DDA_2_Slot1-15_1_3191.d
TNFalpha-induced phosphoproteome data TIMS	This work	PXD034709	MS raw data	ddaPASEF	timsTOF Pro	MCF cell line	20220909_tims_ionopticks_120min_cy_MCF_phospho_TPCA_DDA_3_Slot1-16_1_3192.d
TNFalpha-induced phosphoproteome data TIMS	This work	PXD034709	MS raw data	ddaPASEF	timsTOF Pro	MCF cell line	20220909_tims_ionopticks_120min_cy_MCF_phospho_TPCA_DDA_4_Slot1-17_1_3193.d
Synthetic phosphopeptide benchmark data	Kitata, R.B. et al.	PXD019797	MS raw data	DIA	Fusion Lumos	SyntheticHumanPeptide,Yeast	PhosphoPooledSynth1xdY_DIA60K10Da30K500_1000Da_160min50cm_19031101.raw	1x
Synthetic phosphopeptide benchmark data	Kitata, R.B. et al.	PXD019797	MS raw data	DIA	Fusion Lumos	SyntheticHumanPeptide,Yeast	PhosphoPooledSynth1xdY_DIA60K10Da30K500_1000Da_160min50cm_19031102.raw	1x
Synthetic phosphopeptide benchmark data	Kitata, R.B. et al.	PXD019797	MS raw data	DIA	Fusion Lumos	SyntheticHumanPeptide,Yeast	PhosphoPooledSynth1xdY_DIA60K10Da30K500_1000Da_160min50cm_19031103.raw	1x
Synthetic phosphopeptide benchmark data	Kitata, R.B. et al.	PXD019797	MS raw data	DIA	Fusion Lumos	SyntheticHumanPeptide,Yeast	PhosphoPooledSynth2xdY_DIA60K10Da30K500_1000Da_160min50cm_19031101.raw	2x
Synthetic phosphopeptide benchmark data	Kitata, R.B. et al.	PXD019797	MS raw data	DIA	Fusion Lumos	SyntheticHumanPeptide,Yeast	PhosphoPooledSynth2xdY_DIA60K10Da30K500_1000Da_160min50cm_19031102.raw	2x
Synthetic phosphopeptide benchmark data	Kitata, R.B. et al.	PXD019797	MS raw data	DIA	Fusion Lumos	SyntheticHumanPeptide,Yeast	PhosphoPooledSynth2xdY_DIA60K10Da30K500_1000Da_160min50cm_19031103.raw	2x
Synthetic phosphopeptide benchmark data	Kitata, R.B. et al.	PXD019797	MS raw data	DIA	Fusion Lumos	SyntheticHumanPeptide,Yeast	PhosphoPooledSynth4xdY_DIA60K10Da30K500_1000Da_160min50cm_19031101.raw	4x
Synthetic phosphopeptide benchmark data	Kitata, R.B. et al.	PXD019797	MS raw data	DIA	Fusion Lumos	SyntheticHumanPeptide,Yeast	PhosphoPooledSynth4xdY_DIA60K10Da30K500_1000Da_160min50cm_19031102.raw	4x
Synthetic phosphopeptide benchmark data	Kitata, R.B. et al.	PXD019797	MS raw data	DIA	Fusion Lumos	SyntheticHumanPeptide,Yeast	PhosphoPooledSynth4xdY_DIA60K10Da30K500_1000Da_160min50cm_19031103.raw	4x
Synthetic phosphopeptide benchmark data	Kitata, R.B. et al.	PXD019797	MS raw data	DIA	Fusion Lumos	SyntheticHumanPeptide,Yeast	PhosphoPooledSynth10xdY_DIA60K10Da30K500_1000Da_160min50cm_19031101.raw	10x
Synthetic phosphopeptide benchmark data	Kitata, R.B. et al.	PXD019797	MS raw data	DIA	Fusion Lumos	SyntheticHumanPeptide,Yeast	PhosphoPooledSynth10xdY_DIA60K10Da30K500_1000Da_160min50cm_19031102.raw	10x
Synthetic phosphopeptide benchmark data	Kitata, R.B. et al.	PXD019797	MS raw data	DIA	Fusion Lumos	SyntheticHumanPeptide,Yeast	PhosphoPooledSynth10xdY_DIA60K10Da30K500_1000Da_160min50cm_19031103.raw	10x
Synthetic phosphopeptide benchmark data	Kitata, R.B. et al.	PXD019797	MS raw data	DIA	Fusion Lumos	SyntheticHumanPeptide,Yeast	PhosphoPooledSynth20xdY_DIA60K10Da30K500_1000Da_160min50cm_19031101.raw	20x
Synthetic phosphopeptide benchmark data	Kitata, R.B. et al.	PXD019797	MS raw data	DIA	Fusion Lumos	SyntheticHumanPeptide,Yeast	PhosphoPooledSynth20xdY_DIA60K10Da30K500_1000Da_160min50cm_19031102.raw	20x
Synthetic phosphopeptide benchmark data	Kitata, R.B. et al.	PXD019797	MS raw data	DIA	Fusion Lumos	SyntheticHumanPeptide,Yeast	PhosphoPooledSynth20xdY_DIA60K10Da30K500_1000Da_160min50cm_19031103.raw	20x
Synthetic dataset library	Adapted from Kitata, R.B. et al.	PXD034709	Library				Library-SynPhos-Sensitivity-SyntheticHumanPhosphopeptide_YeastBackground-UniMod.tsv		Used for DIA-NN, MaxDIA, Skyline
Synthetic dataset library	Adapted from Kitata, R.B. et al.	PXD034709	Library				Library-SynPhos-Sensitivity-SyntheticHumanPhosphopeptide_YeastBackground-Spectronaut.xls		Used for Spectronaut
Synthetic dataset library	Adapted from Kitata, R.B. et al.	PXD034709	Library				Library-SynPhos-Global-SyntheticHumanPhosphopeptide_YeastBackground_GlobalIsomers-UniMod.tsv		Used for DIA-NN, MaxDIA, Skyline
Synthetic dataset library	Adapted from Kitata, R.B. et al.	PXD034709	Library				Library-SynPhos-Global-SyntheticHumanPhosphopeptide_YeastBackground_GlobalIsomers-Spectronaut.xls		Used for Spectronaut
Synthetic dataset library	Adapted from Kitata, R.B. et al.	PXD034709	Library				Library-SynPhos-Local-SyntheticHumanPhosphopeptide_YeastBackground_LocalIsomers-UniMod.tsv		Used for DIA-NN, MaxDIA, Skyline
Synthetic dataset library	Adapted from Kitata, R.B. et al.	PXD034709	Library				Library-SynPhos-Local-SyntheticHumanPhosphopeptide_YeastBackground_LocalIsomers-Spectronaut.xls		Used for Spectronaut
DIA stoichiometry data	Bekker-Jensen, D.B. et al.	PXD014525	MS raw data	DIA	QE HF-X	Human,Yeast	20190122_QE5_nLC5_AH_LFQstoich_DIA_B_01.raw	0.01
DIA stoichiometry data	Bekker-Jensen, D.B. et al.	PXD014525	MS raw data	DIA	QE HF-X	Human,Yeast	20190122_QE5_nLC5_AH_LFQstoich_DIA_B_02.raw	0.01
DIA stoichiometry data	Bekker-Jensen, D.B. et al.	PXD014525	MS raw data	DIA	QE HF-X	Human,Yeast	20190122_QE5_nLC5_AH_LFQstoich_DIA_B_03.raw	0.01
DIA stoichiometry data	Bekker-Jensen, D.B. et al.	PXD014525	MS raw data	DIA	QE HF-X	Human,Yeast	20190122_QE5_nLC5_AH_LFQstoich_DIA_B_04.raw	0.01
DIA stoichiometry data	Bekker-Jensen, D.B. et al.	PXD014525	MS raw data	DIA	QE HF-X	Human,Yeast	20190122_QE5_nLC5_AH_LFQstoich_DIA_B_05.raw	0.01
DIA stoichiometry data	Bekker-Jensen, D.B. et al.	PXD014525	MS raw data	DIA	QE HF-X	Human,Yeast	20190122_QE5_nLC5_AH_LFQstoich_DIA_C_01.raw	0.1
DIA stoichiometry data	Bekker-Jensen, D.B. et al.	PXD014525	MS raw data	DIA	QE HF-X	Human,Yeast	20190122_QE5_nLC5_AH_LFQstoich_DIA_C_02.raw	0.1
DIA stoichiometry data	Bekker-Jensen, D.B. et al.	PXD014525	MS raw data	DIA	QE HF-X	Human,Yeast	20190122_QE5_nLC5_AH_LFQstoich_DIA_C_03.raw	0.1
DIA stoichiometry data	Bekker-Jensen, D.B. et al.	PXD014525	MS raw data	DIA	QE HF-X	Human,Yeast	20190122_QE5_nLC5_AH_LFQstoich_DIA_C_04.raw	0.1
DIA stoichiometry data	Bekker-Jensen, D.B. et al.	PXD014525	MS raw data	DIA	QE HF-X	Human,Yeast	20190122_QE5_nLC5_AH_LFQstoich_DIA_C_05.raw	0.1
DIA stoichiometry data	Bekker-Jensen, D.B. et al.	PXD014525	MS raw data	DIA	QE HF-X	Human,Yeast	20190122_QE5_nLC5_AH_LFQstoich_DIA_E_01.raw	0.9
DIA stoichiometry data	Bekker-Jensen, D.B. et al.	PXD014525	MS raw data	DIA	QE HF-X	Human,Yeast	20190122_QE5_nLC5_AH_LFQstoich_DIA_E_02.raw	0.9
DIA stoichiometry data	Bekker-Jensen, D.B. et al.	PXD014525	MS raw data	DIA	QE HF-X	Human,Yeast	20190122_QE5_nLC5_AH_LFQstoich_DIA_E_03.raw	0.9
DIA stoichiometry data	Bekker-Jensen, D.B. et al.	PXD014525	MS raw data	DIA	QE HF-X	Human,Yeast	20190122_QE5_nLC5_AH_LFQstoich_DIA_E_04.raw	0.9
DIA stoichiometry data	Bekker-Jensen, D.B. et al.	PXD014525	MS raw data	DIA	QE HF-X	Human,Yeast	20190122_QE5_nLC5_AH_LFQstoich_DIA_E_05.raw	0.9
DIA stoichiometry data	Bekker-Jensen, D.B. et al.	PXD014525	MS raw data	DIA	QE HF-X	Human,Yeast	20190122_QE5_nLC5_AH_LFQstoich_DIA_F_01.raw	0.99
DIA stoichiometry data	Bekker-Jensen, D.B. et al.	PXD014525	MS raw data	DIA	QE HF-X	Human,Yeast	20190122_QE5_nLC5_AH_LFQstoich_DIA_F_02.raw	0.99
DIA stoichiometry data	Bekker-Jensen, D.B. et al.	PXD014525	MS raw data	DIA	QE HF-X	Human,Yeast	20190122_QE5_nLC5_AH_LFQstoich_DIA_F_03.raw	0.99
DIA stoichiometry data	Bekker-Jensen, D.B. et al.	PXD014525	MS raw data	DIA	QE HF-X	Human,Yeast	20190122_QE5_nLC5_AH_LFQstoich_DIA_F_04.raw	0.99
DIA stoichiometry data	Bekker-Jensen, D.B. et al.	PXD014525	MS raw data	DIA	QE HF-X	Human,Yeast	20190122_QE5_nLC5_AH_LFQstoich_DIA_F_05.raw	0.99
DIA stoichiometry data library	Adapted from Bekker-Jensen, D.B. et al.	PXD034709	Library				Library-Stoic-Merged_StochiLib_REP1_YeastDDA.xls		Used for Spectronaut
DIA stoichiometry data library	Adapted from Bekker-Jensen, D.B. et al.	PXD034709	Library				Library-Stoic-Merged_StochiLib_REP1_YeastDDA.tsv		Used for DIA-NN
HF DIA benchmark library	This work	PXD034709	Library				Library-Benchmark-HF-Universal.tsv	Universal library
HF DIA benchmark library	This work	PXD034709	Library				Library-Benchmark-HF-MaxQuantLibrary.zip	MaxQuant library
HF DIA benchmark library	This work	PXD034709	Library				Library-Benchmark-HF-DiscoveryLibrary.zip	Discovery library
HF DIA benchmark library	This work	PXD034709	Library				Library-Benchmark-HF-Blib.blib	Blib
HF DIA benchmark library	This work	PXD034709	Library				Library-Benchmark-HF-PulsarDirectDIA.xls	Pulsar directDIA library
HF DIA benchmark library	This work	PXD034709	Library				Library-Benchmark-HF-PulsarHybrid.xls	Pulsar hybrid library
TIMS DIA benchmark library	This work	PXD034709	Library				Library-Benchmark-TIMS-Universal.tsv	Universal library
TIMS DIA benchmark library	This work	PXD034709	Library				Library-Benchmark-TIMS-Universal-MaxDIA.zip	Universal library	Universal library for MaxDIA TIMS
TIMS DIA benchmark library	This work	PXD034709	Library				Library-Benchmark-TIMS-MaxQuantLibrary.zip	MaxQuant library
TIMS DIA benchmark library	This work	PXD034709	Library				Library-Benchmark-TIMS-DiscoveryLibrary.zip	Discovery library
TIMS DIA benchmark library	This work	PXD034709	Library				Library-Benchmark-TIMS-Blib.blib	Blib
TIMS DIA benchmark library	This work	PXD034709	Library				Library-Benchmark-TIMS-PulsarDirectDIA.xls	Pulsar directDIA library
TIMS DIA benchmark library	This work	PXD034709	Library				Library-Benchmark-TIMS-PulsarHybrid.xls	Pulsar hybrid library
HF DIA benchmark library	This work	PXD034709	Library				Library-Benchmark-SearchSpaceTest-HF_10.tsv	Universal+10%	False positive/negative test
HF DIA benchmark library	This work	PXD034709	Library				Library-Benchmark-SearchSpaceTest-HF_20.tsv	Universal+20%	False positive/negative test
HF DIA benchmark library	This work	PXD034709	Library				Library-Benchmark-SearchSpaceTest-HF_50.tsv	Universal+50%	False positive/negative test
HF DIA benchmark library	This work	PXD034709	Library				Library-Benchmark-SearchSpaceTest-HF_100.tsv	Universal+100%	False positive/negative test
TIMS DIA benchmark library	This work	PXD034709	Library				Library-Benchmark-SearchSpaceTest-TIMS_10.tsv	Universal+10%	False positive/negative test
TIMS DIA benchmark library	This work	PXD034709	Library				Library-Benchmark-SearchSpaceTest-TIMS_20.tsv	Universal+20%	False positive/negative test
TIMS DIA benchmark library	This work	PXD034709	Library				Library-Benchmark-SearchSpaceTest-TIMS_50.tsv	Universal+50%	False positive/negative test
TIMS DIA benchmark library	This work	PXD034709	Library				Library-Benchmark-SearchSpaceTest-TIMS_100.tsv	Universal+100%	False positive/negative test
TIMS DIA benchmark library	This work	PXD034709	Library				Library-Benchmark-SearchSpaceTest-TIMS_10-MaxDIA.zip	Universal+10%	False positive/negative test for MaxDIA TIMS
TIMS DIA benchmark library	This work	PXD034709	Library				Library-Benchmark-SearchSpaceTest-TIMS_20-MaxDIA.zip	Universal+20%	False positive/negative test for MaxDIA TIMS
TIMS DIA benchmark library	This work	PXD034709	Library				Library-Benchmark-SearchSpaceTest-TIMS_50-MaxDIA.zip	Universal+50%	False positive/negative test for MaxDIA TIMS
TIMS DIA benchmark library	This work	PXD034709	Library				Library-Benchmark-SearchSpaceTest-TIMS_100-MaxDIA.zip	Universal+100%	False positive/negative test for MaxDIA TIMS
Synthetic dataset library from Spectronaut directDIA	This work	PXD034709	Library				Library-SynPhos-directDIALib_PTMCutoff_0.xls
Synthetic dataset library from Spectronaut directDIA	This work	PXD034709	Library				Library-SynPhos-directDIALib_PTMCutoff_0d75.xls
Synthetic dataset library from Spectronaut directDIA	This work	PXD034709	Library				Library-SynPhos-directDIALib_PTMCutoff_0d99.xls
TNFalpha-induced phosphoproteome data HFX library	This work	PXD034709	Library				Library-MCF_TNF-HFX_FPDDALib-I5N412.xls		Used for Spectronaut
TNFalpha-induced phosphoproteome data HFX library	This work	PXD034709	Library				Library-MCF_TNF-HFX_FPDDALib-I5N412.tsv		Used for DIA-NN
TNFalpha-induced phosphoproteome data TIMS library	This work	PXD034709	Library				Library-MCF_TNF-TIMS_FPDDALib-I5N412.xls		Used for Spectronaut
TNFalpha-induced phosphoproteome data TIMS library	This work	PXD034709	Library				Library-MCF_TNF-TIMS_FPDDALib-I5N412.tsv		Used for DIA-NN
HF DIA benchmark search result	This work	PXD034709	SearchResult-DIANN				SearchResult-Benchmark-HF-DIANN-UniversalLib.zip
HF DIA benchmark search result	This work	PXD034709	SearchResult-DIANN				SearchResult-Benchmark-HF-DIANN-LibraryFree.zip
TIMS DIA benchmark search result	This work	PXD034709	SearchResult-DIANN				SearchResult-Benchmark-TIMS-DIANN-LibraryFree.zip
TIMS DIA benchmark search result	This work	PXD034709	SearchResult-DIANN				SearchResult-Benchmark-TIMS-DIANN-UniversalLib.zip
HF DIA benchmark search result	This work	PXD034709	SearchResult-DIANN				SearchResult-Benchmark-SearchSpaceTest-HF-DIANN-10.zip
HF DIA benchmark search result	This work	PXD034709	SearchResult-DIANN				SearchResult-Benchmark-SearchSpaceTest-HF-DIANN-20.zip
HF DIA benchmark search result	This work	PXD034709	SearchResult-DIANN				SearchResult-Benchmark-SearchSpaceTest-HF-DIANN-50.zip
HF DIA benchmark search result	This work	PXD034709	SearchResult-DIANN				SearchResult-Benchmark-SearchSpaceTest-HF-DIANN-100.zip
HF DIA benchmark search result	This work	PXD034709	SearchResult-DIANN				SearchResult-Benchmark-SearchSpaceTest-HF-DIANN-LibraryFree.zip		False positive/negative test in library-free mode with merged mouse/yeast/Arab Fasta
TIMS DIA benchmark search result	This work	PXD034709	SearchResult-DIANN				SearchResult-Benchmark-SearchSpaceTest-TIMS-DIANN-10.zip
TIMS DIA benchmark search result	This work	PXD034709	SearchResult-DIANN				SearchResult-Benchmark-SearchSpaceTest-TIMS-DIANN-20.zip
TIMS DIA benchmark search result	This work	PXD034709	SearchResult-DIANN				SearchResult-Benchmark-SearchSpaceTest-TIMS-DIANN-50.zip
TIMS DIA benchmark search result	This work	PXD034709	SearchResult-DIANN				SearchResult-Benchmark-SearchSpaceTest-TIMS-DIANN-100.zip
TIMS DIA benchmark search result	This work	PXD034709	SearchResult-DIANN				SearchResult-Benchmark-SearchSpaceTest-TIMS-DIANN-LibraryFree.zip		False positive/negative test in library-free mode with merged mouse/yeast/Arab Fasta
Synthetic data search result	This work	PXD034709	SearchResult-DIANN				SearchResult-SynPhos-Sensitivity-DIANN.zip
Synthetic data search result	This work	PXD034709	SearchResult-DIANN				SearchResult-SynPhos-Global-DIANN.zip
Synthetic data search result	This work	PXD034709	SearchResult-DIANN				SearchResult-SynPhos-Local-DIANN.zip
Synthetic data search result	This work	PXD034709	SearchResult-DIANN				SearchResult-SynPhos-DIANN-LibFree_MaxVarMod1.zip
Synthetic data search result	This work	PXD034709	SearchResult-DIANN				SearchResult-SynPhos-DIANN-LibFree_MaxVarMod2.zip
DIA stoichiometry search result	This work	PXD034709	SearchResult-DIANN				SearchResult-Stoic-DIANN.zip
TNFalpha-induced phosphoproteome HFX search result	This work	PXD034709	SearchResult-DIANN				SearchResult-MCF_TNF-HFX_FPDDALib-DIANN.zip
TNFalpha-induced phosphoproteome HFX search result	This work	PXD034709	SearchResult-DIANN				SearchResult-MCF_TNF-HFX_LibFree-DIANN.zip
TNFalpha-induced phosphoproteome TIMS search result	This work	PXD034709	SearchResult-DIANN				SearchResult-MCF_TNF-TIMS_FPDDALib-DIANN.zip
TNFalpha-induced phosphoproteome TIMS search result	This work	PXD034709	SearchResult-DIANN				SearchResult-MCF_TNF-TIMS_LibFree-DIANN.zip
HF DIA benchmark search result	This work	PXD034709	SearchResult-MaxDIA				SearchResult-Benchmark-HF-MaxDIA-UniversalLib.zip
HF DIA benchmark search result	This work	PXD034709	SearchResult-MaxDIA				SearchResult-Benchmark-HF-MaxDIA-MaxQuantLibrary-tq0d3.zip		Example for transfer q-value test (default value)
HF DIA benchmark search result	This work	PXD034709	SearchResult-MaxDIA				SearchResult-Benchmark-HF-MaxDIA-MaxQuantLibrary-tq0d2.zip		Example for transfer q-value test
HF DIA benchmark search result	This work	PXD034709	SearchResult-MaxDIA				SearchResult-Benchmark-HF-MaxDIA-MaxQuantLibrary-tq0d15.zip		Example for transfer q-value test
HF DIA benchmark search result	This work	PXD034709	SearchResult-MaxDIA				SearchResult-Benchmark-HF-MaxDIA-MaxQuantLibrary-tq0d1.zip		Example for transfer q-value test
HF DIA benchmark search result	This work	PXD034709	SearchResult-MaxDIA				SearchResult-Benchmark-HF-MaxDIA-MaxQuantLibrary-tq0d05.zip		Example for transfer q-value test
HF DIA benchmark search result	This work	PXD034709	SearchResult-MaxDIA				SearchResult-Benchmark-HF-MaxDIA-Discovery.zip
TIMS DIA benchmark search result	This work	PXD034709	SearchResult-MaxDIA				SearchResult-Benchmark-TIMS-MaxDIA-UniversalLib.zip
TIMS DIA benchmark search result	This work	PXD034709	SearchResult-MaxDIA				SearchResult-Benchmark-TIMS-MaxDIA-MaxQuantLibrary.zip
TIMS DIA benchmark search result	This work	PXD034709	SearchResult-MaxDIA				SearchResult-Benchmark-TIMS-MaxDIA-Discovery.zip
HF DIA benchmark search result	This work	PXD034709	SearchResult-MaxDIA				SearchResult-Benchmark-SearchSpaceTest-HF-MaxDIA-10.zip
HF DIA benchmark search result	This work	PXD034709	SearchResult-MaxDIA				SearchResult-Benchmark-SearchSpaceTest-HF-MaxDIA-20.zip
HF DIA benchmark search result	This work	PXD034709	SearchResult-MaxDIA				SearchResult-Benchmark-SearchSpaceTest-HF-MaxDIA-50.zip
HF DIA benchmark search result	This work	PXD034709	SearchResult-MaxDIA				SearchResult-Benchmark-SearchSpaceTest-HF-MaxDIA-100.zip
TIMS DIA benchmark search result	This work	PXD034709	SearchResult-MaxDIA				SearchResult-Benchmark-SearchSpaceTest-TIMS-MaxDIA-10.zip
TIMS DIA benchmark search result	This work	PXD034709	SearchResult-MaxDIA				SearchResult-Benchmark-SearchSpaceTest-TIMS-MaxDIA-20.zip
TIMS DIA benchmark search result	This work	PXD034709	SearchResult-MaxDIA				SearchResult-Benchmark-SearchSpaceTest-TIMS-MaxDIA-50.zip
TIMS DIA benchmark search result	This work	PXD034709	SearchResult-MaxDIA				SearchResult-Benchmark-SearchSpaceTest-TIMS-MaxDIA-100.zip
Synthetic data search result	This work	PXD034709	SearchResult-MaxDIA				SearchResult-SynPhos-Sensitivity-MaxDIA.zip
Synthetic data search result	This work	PXD034709	SearchResult-MaxDIA				SearchResult-SynPhos-Global-MaxDIA.zip
Synthetic data search result	This work	PXD034709	SearchResult-MaxDIA				SearchResult-SynPhos-Local-MaxDIA.zip
HF DIA benchmark search result	This work	PXD034709	SearchResult-Skyline				SearchResult-Benchmark-HF-Skyline-UniversalLib.zip
HF DIA benchmark search result	This work	PXD034709	SearchResult-Skyline				SearchResult-Benchmark-HF-Skyline-Blib.zip
TIMS DIA benchmark search result	This work	PXD034709	SearchResult-Skyline				SearchResult-Benchmark-TIMS-Skyline-UniversalLib.zip
TIMS DIA benchmark search result	This work	PXD034709	SearchResult-Skyline				SearchResult-Benchmark-TIMS-Skyline-Blib.zip
HF DIA benchmark search result	This work	PXD034709	SearchResult-Skyline				SearchResult-Benchmark-SearchSpaceTest-HF-Skyline-10.zip
HF DIA benchmark search result	This work	PXD034709	SearchResult-Skyline				SearchResult-Benchmark-SearchSpaceTest-HF-Skyline-20.zip
HF DIA benchmark search result	This work	PXD034709	SearchResult-Skyline				SearchResult-Benchmark-SearchSpaceTest-HF-Skyline-50.zip
HF DIA benchmark search result	This work	PXD034709	SearchResult-Skyline				SearchResult-Benchmark-SearchSpaceTest-HF-Skyline-100.zip
TIMS DIA benchmark search result	This work	PXD034709	SearchResult-Skyline				SearchResult-Benchmark-SearchSpaceTest-TIMS-Skyline-10.zip
TIMS DIA benchmark search result	This work	PXD034709	SearchResult-Skyline				SearchResult-Benchmark-SearchSpaceTest-TIMS-Skyline-20.zip
TIMS DIA benchmark search result	This work	PXD034709	SearchResult-Skyline				SearchResult-Benchmark-SearchSpaceTest-TIMS-Skyline-50.zip
TIMS DIA benchmark search result	This work	PXD034709	SearchResult-Skyline				SearchResult-Benchmark-SearchSpaceTest-TIMS-Skyline-100.zip
Synthetic data search result	This work	PXD034709	SearchResult-Skyline				SearchResult-SynPhos-Sensitivity-Skyline.zip
Synthetic data search result	This work	PXD034709	SearchResult-Skyline				SearchResult-SynPhos-Global-Skyline.zip
Synthetic data search result	This work	PXD034709	SearchResult-Skyline				SearchResult-SynPhos-Local-Skyline.zip
HF DIA benchmark search result	This work	PXD034709	SearchResult-Spectronaut				SearchResult-Benchmark-HF-Spectronaut-UniversalLib.zip
HF DIA benchmark search result	This work	PXD034709	SearchResult-Spectronaut				SearchResult-Benchmark-HF-Spectronaut-PulsarDirectDIALibrary.zip
HF DIA benchmark search result	This work	PXD034709	SearchResult-Spectronaut				SearchResult-Benchmark-HF-Spectronaut-PulsarHybridLibrary.zip
TIMS DIA benchmark search result	This work	PXD034709	SearchResult-Spectronaut				SearchResult-Benchmark-TIMS-Spectronaut-UniversalLib.zip
TIMS DIA benchmark search result	This work	PXD034709	SearchResult-Spectronaut				SearchResult-Benchmark-TIMS-Spectronaut-PulsarDirectDIALibrary.zip
TIMS DIA benchmark search result	This work	PXD034709	SearchResult-Spectronaut				SearchResult-Benchmark-TIMS-Spectronaut-PulsarHybridLibrary.zip
HF DIA benchmark search result	This work	PXD034709	SearchResult-Spectronaut				SearchResult-Benchmark-SearchSpaceTest-HF-Spectronaut-10.zip
HF DIA benchmark search result	This work	PXD034709	SearchResult-Spectronaut				SearchResult-Benchmark-SearchSpaceTest-HF-Spectronaut-20.zip
HF DIA benchmark search result	This work	PXD034709	SearchResult-Spectronaut				SearchResult-Benchmark-SearchSpaceTest-HF-Spectronaut-50.zip
HF DIA benchmark search result	This work	PXD034709	SearchResult-Spectronaut				SearchResult-Benchmark-SearchSpaceTest-HF-Spectronaut-100.zip
TIMS DIA benchmark search result	This work	PXD034709	SearchResult-Spectronaut				SearchResult-Benchmark-SearchSpaceTest-TIMS-Spectronaut-10.zip
TIMS DIA benchmark search result	This work	PXD034709	SearchResult-Spectronaut				SearchResult-Benchmark-SearchSpaceTest-TIMS-Spectronaut-20.zip
TIMS DIA benchmark search result	This work	PXD034709	SearchResult-Spectronaut				SearchResult-Benchmark-SearchSpaceTest-TIMS-Spectronaut-50.zip
TIMS DIA benchmark search result	This work	PXD034709	SearchResult-Spectronaut				SearchResult-Benchmark-SearchSpaceTest-TIMS-Spectronaut-100.zip
Synthetic data search result	This work	PXD034709	SearchResult-Spectronaut				SearchResult-SynPhos-Sensitivity-Spectronaut.zip
Synthetic data search result	This work	PXD034709	SearchResult-Spectronaut				SearchResult-SynPhos-Global-Spectronaut.zip
Synthetic data search result	This work	PXD034709	SearchResult-Spectronaut				SearchResult-SynPhos-Local-Spectronaut.zip
Synthetic data search result	This work	PXD034709	SearchResult-Spectronaut				SearchResult-SynPhos-Spectronaut-directDIA_LibPTMCutoff0.zip
Synthetic data search result	This work	PXD034709	SearchResult-Spectronaut				SearchResult-SynPhos-Spectronaut-directDIA_LibPTMCutoff0d75.zip
Synthetic data search result	This work	PXD034709	SearchResult-Spectronaut				SearchResult-SynPhos-Spectronaut-directDIA_LibPTMCutoff0d99.zip
DIA stoichiometry search result	This work	PXD034709	SearchResult-Spectronaut				SearchResult-Stoic-Spectronaut.zip
TNFalpha-induced phosphoproteome HFX search result	This work	PXD034709	SearchResult-Spectronaut				SearchResult-MCF_TNF-HFX_FPDDALib-Spectronaut.zip
TNFalpha-induced phosphoproteome HFX search result	This work	PXD034709	SearchResult-Spectronaut				SearchResult-MCF_TNF-HFX_directDIA-Spectronaut.zip
TNFalpha-induced phosphoproteome TIMS search result	This work	PXD034709	SearchResult-Spectronaut				SearchResult-MCF_TNF-TIMS_FPDDALib-Spectronaut.zip
TNFalpha-induced phosphoproteome TIMS search result	This work	PXD034709	SearchResult-Spectronaut				SearchResult-MCF_TNF-TIMS_directDIA-Spectronaut.zip
FASTA	UniProt	PXD034709	FASTA				Fasta-Merged_MusScereIRT-Review_10090-Total_559292-iRT_Fusion-20211103.fasta		Merged mouse+yeast FASTA
FASTA	UniProt	PXD034709	FASTA				Fasta-Merged_MusScereArabIRT-Review_10090-Total_559292-Review_3702-iRT_Fusion-20220302.fasta		Merged mouse+yeast+arabidopsis FASTA
FASTA	UniProt	PXD034709	FASTA				Fasta-Merged_HomoScereIRT-Review_9606-Total_559292-iRT_Fusion-20220108.fasta		Merged human+yeast FASTA
FASTA	UniProt	PXD034709	FASTA				Fasta-Human_9606-Uniprot-Review-Entries20386-20210803.fasta		Pure human FASTA
